# Supplementary material for: Dysbiosis of Gut Microbiome Aggravated Male Infertility in Captivity of Plateau Pika
Source: Biomolecules. 2024 Mar 26;14(4):403. doi: 10.3390/biom14040403 (PMC11047922; doi:10.3390/biom14040403)
Supplement: Supplementary file 1 [file biomolecules-14-00403-s001.zip]

Archive with 2 entries (2 files):
- Fig_S1_S6.pdf
- Supplemental_Tables.xlsx
