# Supplementary material for: Dysbiosis of Gut Microbiome Aggravated Male Infertility in Captivity of Plateau Pika
Source: Biomolecules. 2024 Mar 26;14(4):403. doi: 10.3390/biom14040403 (PMC11047922; doi:10.3390/biom14040403)
Supplement: Supplementary file 1 [file biomolecules-14-00403-s001.zip › Supplemental_Tables.xlsx]

## Sheet: Table S1
Table S1 Contents of the artificial and wild diets
Wild diets	Content	July	January
	Crude Protein (%)	13.17 ± 2.15	5.27 ± 0.28
	Crude Fiber (g/kg)	227.59 ± 38.79	277.90 ± 16.11
	Polysaccharides (%)	1.83 ± 0.38	2.68 ± 0.21
	Total Sugars (%)	8.55 ± 1.19	3.37 ± 0.15
	Crude Fat (g/kg)	15.19 ± 2.77	5.66 ± 1.23
Artificial diet	Content	Artificial diet
	water (%)	7.8
	crude protein (%)	16.6
	crude fat (%)	3.1
	crude fiber (%)	12.2
	crudes ash (%)	8.5
	nitrogen-free extract (%)（mainly ）	52.8

## Sheet: Table S2
Table S2 Samples and investigations conducted in this study
Sample ID	Collected date	16s	Metagenome	Hormone（ serum）	Testicle weight and body weight	SCFA	Transcript of testicle	Transcript of caecum	Status
Wild _Jan_1	2019.01	√	√	√	√	√	√	√	euthanized
Wild _Jan_2	2019.01	√	√	√	√	√	√	√	euthanized
Wild _Jan_3	2019.01	√	√	√	√	√	√	√	euthanized
Wild _Jan_4	2019.01	√	√	√	√	√			euthanized
Wild _Jan_5	2019.01	√	√	√	√	√			euthanized
Wild _Jan_6	2019.01	√		√	√	√			euthanized
Wild _Jan_7	2019.01	√		√		√			euthanized
Wild _Jan_8	2019.01	√				√			euthanized
Wild _Jan_9	2019.01	√							especaped
*Wild _Jan_10	2019.01	√							captived
*Wild _Jan_11	2019.01	√							captived
*Wild _Jan_12	2019.01	√							captived
*Wild _Jan_13	2019.01	√							captived
*Wild _Jan_14	2019.01	√							captived
*Wild _Jan_15	2019.01	√							captived
*Wild _Jan_16	2019.01	√							captived
*Wild _Jan_17	2019.01	√							captived
*Wild _Jan_18	2019.01	√							captived
*Wild _Jan_19	2019.01	√							captived
*Wild _Jan_20	2019.01	√							captived
*Wild _Jan_21	2019.01	√							captived
*Wild _Jan_22	2019.01	√							captived
*Wild _Jan_23	2019.01	√							captived
*Wild _Jan_24	2019.01	√							captived
*Wild _Jan_25	2019.01	√							captived
*Wild _Jan_26	2019.01	√							captived
*Wild _Jan_27	2019.01	√							captived
*Wild _Jan_28	2019.01	√							captived
*Wild _Jan_29	2019.01	√							captived
*Wild _Jan_30	2020.01	√							captived
Captive_1	2019.04	√							captived
Captive_2	2019.04	√							captived
Captive_3	2019.04	√							captived
Captive_4	2019.04	√							captived
Captive_5	2019.04	√							captived
Captive_6	2019.04	√							captived
Captive_7	2019.04	√							captived
Captive_8	2019.04	√							captived
Captive_9	2019.04	√							captived
Captive_10	2019.04	√							captived
Captive_11	2019.04	√							captived
Captive_12	2019.04	√							captived
Captive_13	2019.04	√	√	√	√	√	√	√	euthanized
Captive_14	2019.04	√	√	√	√	√	√	√	euthanized
Captive_15	2019.04	√	√	√	√	√	√	√	euthanized
Captive_16	2019.04	√	√	√	√	√			euthanized
Captive_17	2019.04	√	√	√	√	√			euthanized
Captive_18	2019.04	√	√	√	√	√			euthanized
Captive_19	2019.04	√	√		√	√			euthanized
Captive_20	2019.04	√	√		√	√			euthanized
Captive_21	2019.04	√	√		√				euthanized
Wild __Apr_1	2019.04	√							released
Wild __Apr_2	2019.04	√							released
Wild __Apr_3	2019.04	√							released
Wild __Apr_4	2019.04	√							released
Wild __Apr_5	2019.04	√							released
Wild __Apr_6	2019.04	√							released
Wild __Apr_7	2019.04	√							released
Wild __Apr_8	2019.04	√							released
Wild __Apr_9	2019.04	√							released
Wild __Apr_10	2019.04	√							released
Wild __Apr_11	2019.04	√							released
Wild __Apr_12	2019.04	√							released
Wild __Apr_13	2019.04	√	√	√	√	√	√	√	euthanized
Wild __Apr_14	2019.04	√	√	√	√	√	√	√	euthanized
Wild __Apr_15	2019.04	√	√	√	√	√	√	√	euthanized
Wild __Apr_16	2019.04	√	√	√	√	√			euthanized
Wild __Apr_17	2019.04	√	√	√	√	√			euthanized
Wild __Apr_18	2019.04	√	√	√	√	√			euthanized
Wild __Apr_19	2019.04	√	√	√	√	√			euthanized
Wild __Apr_20	2019.04	√	√	√	√	√			euthanized
Wild __Apr_21	2019.04	√	√	√	√	√			euthanized
Wild __Apr_22	2019.04	√	√	√	√	√			euthanized
Wild __Apr_23	2019.04	√	√		√				euthanized
Wild __Apr_24	2019.04	√	√		√				euthanized
Wild __Apr_25	2019.04	√							released
Wild __Apr_26	2019.04	√							released
Wild __Apr_27	2019.04	√							released
Wild __Apr_28	2019.04	√							released
Wild __Apr_29	2019.04	√							released
Wild __Apr_30	2019.04	√							released
Wild __Apr_31	2019.04	√							released
Wild __Apr_32	2019.04	√							released
Wild __Apr_33	2019.04	√							released
Wild __Apr_34	2019.04	√							released
Note: the * Wild _Jan and Captive were the same individuals. the individuals were housed in door untile Apri and then renamed the Captive.

## Sheet: Table S3
Table S3 The information of animal hormone and SCFA standards in this study
Name	Producer	Purity	CAS No.
Dopamine	Bide Pharmatech.,Shanghai ,China	0.97	51-61-6
Thyroxine	Shanghai yuanye, Shanghai ,China	0.98	51-48-9
Cortisol	Shanghai yuanye, Shanghai ,China	HPLC≥98%	50-23-7
Estrone	Shanghai yuanye, Shanghai ,China	HPLC≥98%	53-16-7
Estradiol	Shanghai yuanye, Shanghai ,China	0.98	50-28-2
Testosterone	Shanghai yuanye, Shanghai ,China	HPLC≥98%	58-22-0
Stanolone	Shanghai yuanye, Shanghai ,China	HPLC≥99%	521-18-6
androsterone	Shanghai yuanye, Shanghai ,China	0.98	53-41-8
Dehydroepiandrosterone	Shanghai yuanye, Shanghai ,China	0.98	53-43-0
Melatonin	Shanghai yuanye, Shanghai ,China	HPLC≥98%	73-31-4
Acetic acid	Sigma-Aldrich, St. Louis, US	≥99.5%	64-19-7
Propionic acid	Sigma-Aldrich, St. Louis, US	>99%	79-09-04
Isobutyric acid	Sigma-Aldrich, St. Louis, US	>99.0%	79-31-2
Butyric acid	Sigma-Aldrich, St. Louis, US	>99%	107-92-6
Isovaleric acid	Sigma-Aldrich, St. Louis, US	>99%	503-74-2
Valeric acid	Sigma-Aldrich, St. Louis, US	>98.0%）	109-52-4
Caproic acid	Aladdin, Shanghai ,China	>99.5%	142-62-1

## Sheet: Table S4S5
Table S4: Results of the Wilcoxon rank-sum test comparing the abundance among groups in phylums
Species name	Cap_Apr-Mean(%)	Cap_Apr-Sd(%)	Wild_Apr-Mean(%)	Wild_Apr-Sd(%)	Wild_Jan-Mean(%)	Wild_Jan-Sd(%)	Pvalue	Corrected pvalue
p__Firmicutes	32.53	14.68	52.72	14.45	65.42	5.465	1.406e-09	1.781e-08
p__Bacteroidetes	51.62	19.79	24.53	9.51	26	5.868	9.501e-07	6.495e-06
p__Proteobacteria	1.509	2.846	4.418	5.992	1.301	1.014	1.026e-06	6.495e-06
p__Epsilonbacteraeota	2.064	1.871	3.621	3.883	0.9345	0.8317	0.0003237	0.001025
p__Cyanobacteria	0.2007	0.2287	3.136	3.044	0.7714	0.4297	3.114e-10	5.917e-09
p__Actinobacteria	0.6426	1.185	1.172	1.147	0.7419	0.7564	0.01962	0.0355
p__Planctomycetes	0.007912	0.01876	1.605	6.053	0.0006486	0.0007775	2.877e-05	0.0001093
p__Tenericutes	0.1254	0.2014	0.7781	1.147	0.2496	0.07058	4.104e-08	3.899e-07
p__Patescibacteria	0.05557	0.05147	0.5924	0.6189	0.1066	0.04876	3.956e-06	1.879e-05
Table S5: Results of the Wilcoxon rank-sum test comparing the abundance among groups in families
Species name	Cap_Apr-Mean(%)	Cap_Apr-Sd(%)	Wild_Apr-Mean(%)	Wild_Apr-Sd(%)	Wild_Jan-Mean(%)	Wild_Jan-Sd(%)	Pvalue	Corrected pvalue
f__Ruminococcaceae	11.7	11.82	23.59	8.657	36.07	4.566	1.743e-12	2.679e-10
f__norank_o__Chloroplast	0.005044	0.007653	1.041	2.219	0.06512	0.2237	1.078e-06	8.593e-06
f__Lachnospiraceae	6.764	4.669	16.07	7.061	17.59	3.944	1.918e-07	2.105e-06
f__Muribaculaceae	36.77	15.55	9.434	5.34	8.568	2.793	3.091e-10	2.036e-08
f__norank_o__Gastranaerophilales	0.1957	0.2304	2.089	2.217	0.6089	0.3103	3.51e-09	8.989e-08
f__Campylobacteraceae	1.731	1.663	3.205	3.664	0.8247	0.7808	0.001581	0.005439
f__Rikenellaceae	2.745	2.508	5.04	2.461	5.813	1.505	3.508e-05	0.0001925
f__Eubacteriaceae	3.682	4.104	0.3874	0.3983	0.3332	0.2031	0.0002515	0.001064
f__unclassified_p__Firmicutes	1.135	2.469	0.05024	0.04113	0.1349	0.1202	5.171e-07	4.674e-06
f__Christensenellaceae	2.245	1.625	3.055	1.472	4.259	0.7718	4.335e-07	4.079e-06
f__norank_o__Rhodospirillales	0.221	0.208	0.5424	0.2676	0.3464	0.07149	1.081e-06	8.593e-06
f__Clostridiales_vadinBB60_group	1.29	1.063	4.385	1.896	3.233	0.8659	8.56e-09	1.794e-07
f__unclassified_o__Bacteroidales	1.181	0.7415	0.6536	0.3397	0.5647	0.1818	0.008932	0.02451

## Sheet: Table S6
Table S6 Network and topological indices of the top 30 bacteria in the co-occurrence networks
Network index	Cap	Wild_Apr	Wild_Jan
nodes	15	19	26
links	12	34	65
positive links	12	31	38
negative links	0	3	27
modularity_class	5	5	4
average degree	1.6	3.57895	5
average weighted degree	1.23041	2.77413	3.20925
average wccentricity	2.93333	3.10526	3.53846
average closness centrality	0.6563	0.622448	0.523756
average harmonic closness centrality	0.736667	0.704993	0.614164
average between esscentrality	2.46667	5.47368	12.0385
average pageranks	0.0666667	0.0526318	0.0526318
average componentnumber	0.933333	0.421053	0.421053
average clustering	0.155556	0.661404	0.661404
average triangles	0.2	3.47368	3.47368
average eigencentrality	0.386022	0.465548	0.465548

## Sheet: Table S7
Table S7 Association analysis results between the testosterone and bacteria family using the MaAsLin methods
Variable	Feature	Coefficient	N	N not 0	p-value	q-value
Testosterone	f__Eggerthellaceae	0.00088	23	23	0.004667	0.09147
Testosterone	f__Gemmataceae	0.00117	23	13	0.028177	0.139449
Testosterone	f__Leuconostocaceae	0.00128	23	11	0.006687	0.093615
Testosterone	f__norank_o__Chloroplast	0.00676	23	21	0.000153	0.014503
Testosterone	f__Flavobacteriaceae	0.00053	23	21	0.000636	0.02079
Testosterone	f__Pasteurellaceae	0.00193	23	18	0.036301	0.139449
Testosterone	f__WD2101_soil_group	0.00178	23	16	0.022195	0.139449
Testosterone	f__norank_o__Gastranaerophilales	0.00583	23	23	0.029872	0.139449
Testosterone	f__Mycoplasmataceae	0.00187	23	23	0.000296	0.014503
Testosterone	f__Marinifilaceae	0.0012	23	11	0.026379	0.139449
Testosterone	f__norank_o__norank_c__KD4-96	0.00071	23	16	0.019619	0.137336
Testosterone	f__Solirubrobacteraceae	0.0007	23	16	0.009686	0.11452
Testosterone	f__Vibrionaceae	0.00087	23	14	0.015661	0.137336
Testosterone	f__Gemmatimonadaceae	0.00065	23	19	0.005601	0.091475
Testosterone	f__Lactobacillaceae	0.00129	23	19	0.017846	0.137336
Testosterone	f__Neisseriaceae	0.00102	23	15	0.035743	0.139449
Testosterone	f__Cellvibrionaceae	-0.00123	23	13	0.036836	0.139449
Testosterone	f__Kineosporiaceae	0.00054	23	17	0.033976	0.139449
Testosterone	f__Streptococcaceae	0.00204	23	19	0.048193	0.16908
Testosterone	f__Mitochondria	0.00074	23	23	0.0195	0.137336
Testosterone	f__Micrococcaceae	0.00154	23	21	0.033758	0.139449
Testosterone	f__Mycobacteriaceae	0.00078	23	19	0.010517	0.11452
Testosterone	f__Veillonellaceae	0.00148	23	23	0.048308	0.16908
Testosterone	f__JG30-KF-CM45	0.0012	23	18	0.004318	0.09147
Testosterone	f__unclassified_k__norank_d__Bacteria	-0.00208	23	23	0.033162	0.139449
Testosterone	f__Saccharimonadaceae	0.00362	23	23	0.011802	0.115664
Testosterone	f__Nocardioidaceae	0.00119	23	21	0.036997	0.139449
Testosterone	f__Elusimicrobiaceae	0.00135	23	19	0.036425	0.139449

## Sheet: Table S8
Table S8 Association analysis between the Dehydroepiandrosterone and bacteria family using the MaAsLin methods
Variable	Feature	Coefficient	N	N not 0	p-value	q-value
Dehydroepiandrosterone	f__Vibrionaceae	0.00021	23	14	0.012099	0.592831
Dehydroepiandrosterone	f__Leuconostocaceae	0.00038	23	11	0.000526	0.051575
